# Supplementary material for: Structural and Non-Structural Deterioration After Biological Aortic Valve Replacement: Long-Term Outcomes of 918 High-Risk Patients
Source: J Cardiovasc Dev Dis. 2026 Feb 11;13(2):87. doi: 10.3390/jcdd13020087 (PMC12942293; doi:10.3390/jcdd13020087)
Supplement: Supplementary file 1 [file jcdd-13-00087-s001.zip]

Archive with 1 entries (1 files):
- jcdd-4085814-supplementary.pdf
